# Supplementary material for: Identification of sodium channel toxins from marine cone snails of the subgenera Textilia and Afonsoconus
Source: Cell Mol Life Sci. 2023 Sep 9;80(10):287. doi: 10.1007/s00018-023-04935-0 (PMC10492761; doi:10.1007/s00018-023-04935-0)
Supplement: Supplementary file 2 — Supplementary file2 (FASTA 17 KB) [file 18_2023_4935_MOESM2_ESM.fasta]

>Bu1.1_bullatus.TRINITY_DN7559_c5_g1_i4	supFam:A	tpm:49565.83
ATGGGCATGCGGATGATGTTCACCGTGTTTCTGTTGGTTGTCTTGGCAACCACTGTCGTTTCCTTCTCTACAGATGATGAATCTGATGGCTCGAATGAAGAACCCAGCGCCGACCAGACTGCCAGGTCCTCAATGAACAGGGCGCCTGGATGCTGTAACAATCCTGCCTGTGTGAAGCACAGATGTGGATGA
>Bu24_bullatus.TRINITY_DN7559_c5_g1_i7	supFam:A	tpm:35906.88
ATGGGCATGCGGATGATGGTCACTGTGTTTCTGTTGGTTGTCTTGGCAACCACTGTCGTTTCCTTGCGTTCAAATCGTGCATCTGATGGCAGGAGGGGTATCGTCAACAAGCTGAATGACCTGGTTCCAAAGTATTGGACGGAATGCTGTGGTAGAATAGGTCCACACTGCAGTAGATGCATTTGTCCTGAAGTAGTTTGTCCGAAGAATGGCTGA
>A-Bu4.2_bullatus.TRINITY_DN7559_c5_g1_i7	supFam:A	tpm:9866.31
ACCACTGTCGTTTCCTTGCGTTCAAATCGTGCATCTGATGGCAGGAGGGGTATCGTCAACAAGCTGAATGACCTGGTTCCAAAGTATTGGACGGAATGCTGTGGTAGAATAGGTCCACACTGCAGTAGATGCATTTGTCCTGGTGTAGATTGTCGGAAGAGTGGCTGA
>Bu1.3_bullatus.TRINITY_DN7559_c5_g1_i1	supFam:A	tpm:31306.17
ATGGGCATGCGGATGATGTTCACCGTGTTTCTGTTGGTTGTCTTGGCAACCACTGTCGTTTCCTTCCCTTCAGATCGTGACTCTGATGGCGCGGATGCCGAAGCCAGTGACGAGCCTGTTGAGTTCGAAAGGGACGAGAATGGATGCTGTTGGAATCCTTCCTGTCCGAGGCCCAGATGTACAGGACGACGCTAA
>Bu1.2_bullatus.TRINITY_DN7559_c5_g1_i3	supFam:A	tpm:13908.62
ATGGGCATGCGGATGATGTTCACCGTGTTTCTGTTGGTTGTCTTGGCAACCACTGTCGTTTCCTTCTCTACAGATGATGAATCTGATGGCTCGAATGAAGAACCCAGCGCCGACCAGGCTGCCAGGTCCGCAATGAACAGGCCGCCTGGATGCTGTAACAATCCTGCCTGTGTGAAGCACAGATGTGGTGGATGA
>Bu26_bullatus.TRINITY_DN7549_c11_g1_i6	supFam:A	tpm:28976.45
ATGGGCATGCGGATGATGGTCACTGTGTTTCTGTTGGTTGTCTTGGCAACCACTGTCGTTTCCTTCCGTTCAAATCGTGCATCTGATGGCAGGAAAATCGCAGTCAACAAGAGACGGCGGGAGCTGGTCGTTCCCCCTGGAAAGTTGAGGGAGTGCTGTGGTAGGGTAGGGCCAATGTGCCCTAAGTGCATGTGTCCTCCTCGACGTTGTTAA
>Bu1.6_bullatus.TRINITY_DN7549_c10_g1_i1	supFam:A	tpm:6261.23
ATGGGCATGCGGATGATGTTCACCGTGTTTCTGTTGGTTGTCTTGACAACCACTGTCGTTTCCTTCCGTTCAGTTCGTGAATCTGATGGCGCAAATGCCGAAGCCACAGACAACAAGCCTGGCGTGTTCGAACGGAACGAGAAGAAATGCTGTTGGAATCGTGCCTGTACCCGGCTCGTACCATGTTCTGAATAA
>Bu19_bullatus.TRINITY_DN7549_c10_g3_i3	supFam:A	tpm:3937.10
ATGGGCATGCGGATGGTGTTCACCGTGTTTCTGTTGGTTGTCTTGGCAACCACTGTCGTTTCCTCCACTTCAGATCGTGCATCTGATGGCAGGAATGCCGCTGCCAACGACAAAGCGTCTGACCTGGCCGCTCTGGCCGTCAGGGGATGCTGTCACGACATTTTCTGTAAACACAATAATCCAGACATTTGTGGTTGA
>B2-Bu1_bullatus.TRINITY_DN7339_c1_g1_i4	supFam:B2	tpm:11330.23
ATGTTGCGACTGATCATCGCCGCCGTGCTCGCCTCCGCCTGCCTCGCTTACCCGCAAAGGAGAGAAGGAGCCCCCGCGGACGCGGCCAACCTCCAGGGCTTTGATCCGGGAATGCAGGCCATGGGCAACTTGCAGGGCATGCAGGGCATGCAAGGAGTGCCGCTAATGGCCGGTGGTCAATTCATGCCTTTCAACGCTCCCATGGGATACAAGAGGGATTTCGATGAGTACCTAGAGAAGAGGAGACAACACTCTCAGTTCAACGCCGACGAGAACAAATTTCCCTTTGAGTCGGAGGGAGGCCTAGGAAACTTCATGGACTTCCTTGATAATGAAAACGCCGACAAACTGCCGTTCGCCAACGCTGAGAGCGGCGCCGCTGACCTTGGCCAATTCGAGCCCAGCGCCGAAAACGGGGACGGCAAGTTCCGTTTCTTCGACAAGGAACAATAA
>Con-ikot-ikot-Bu1_bullatus.TRINITY_DN6826_c0_g1_i1	supFam:Conikotikot	tpm:863.39
ATGGCCATGAACATGTCGATGACACTCTGCGTGTTTGTAATGGTCGTCATGGCAGCCACTGTCATTGGTTCCACTCAGTTACAAGAACCAGACCTCGGTCGGACGGAACGCAGCTTCCCTGCTGACTGTTGCAACATGAAAAGCTGTTGCACCAACAGCGTCTACACGTGTCTACAGGATTATCGTGGCCGGGAAAATAGCTTCGTTACGACTTGTTATCAGAGAGCCAGCGACATATGTGGATCTTATAACGAAATCGTGGGCTGTTGCTATGGATATCAAATGTGCATGATTCAAAATGTGAAACCGAACCAACTTCTTAACGCCCATGTTATGTGCCGAAACACGGATTGTAATAACCCTTGCCAGTGA
>Conkunitzin-Bu1_bullatus.TRINITY_DN6649_c0_g1_i4	supFam:Conkunitzin	tpm:4128.05
ATGGAGGGACGTCGTTTTGCTGCTGGTCTGATCCTGACCATCTGTATGCTTGCACCTGGGGCTGTTGCTTCGAAACGTTGGACTCGACCGAGTGTATGCAATCTACCAGCGGACAGTGGGACGGGCACACAGTCTCTGAAGAGATTTTACTACAATAGCGATAAAATGCAGTGTAGAACGTTCATTTACAAAGGAAACGGAGGCAACGACAACAATTTTCCCCGTACCTACGATTGTCAAAAAAAGTGTCTGTATAGACCTGGCTGA
>Conodipine-Bu1_bullatus.TRINITY_DN7514_c0_g1_i4	supFam:Conodipine	tpm:1905.64
ATGAAGATGCTGGAATCAGCCTTGTGGATATTGGCAGCTCTGGCACTACCACGGATTGTGGCTCAGGATTCCAGTACGTCTAAGTTATGCAAGATCAACAGCAACGGTTGCAGTGTTCCTTTTTCGGGGATACGATGTGAAGAGCATTTCCGTACCGCCTGTGACAAACACGATAACTGTTACGTTTGTGGAGTGCATTTCAACATGACGCGGGATGACTGTGACAAAGCTTTTCTCAGAGACATGATTACTCTGTGTGCCCAAGGTACCGATGTTAAAGGCTCCTGCCTAGAGAAATGGCAACGAAGAGAAGCTTCCAGCATGCCCCTCACCATCCCTCTCAGACAACCACGGCTACTGGAGAAACTCATGCCCCCGAATTTCTTGTCGGACCGCGACCCACGTCAGCTCCATCCACGTGCTGCTACCTGCACTAAAATGGCAGAGTGGTATTTTACGGCAACTGCGTCCTTCGGCATGTGGAACTTCTACAAGACGGACAATGCCACGTACTGCCCCCAGTTTAAGGCTTGTATGCCTGAGATTTGA
>Conodipine-Bu2_bullatus.TRINITY_DN7514_c0_g1_i3	supFam:Conodipine	tpm:236.41
ATGAAGATGCTGGAATCAGCCTTGTGGATACTGGCAGCTCTGGCACTCCCACGGATTGCGGCTCAGGATTTCAGTACGGCTGAGTTATGCAAGATCAACAGCAACGCTTGCAGTGTTCCTTTTTCGTGGATACCATGCCAAAAGCATTTCCTTGCCGCCTGTGATAGACACGATACCTGTTACCATTGTGGAAAGCATTTTGGCTTCACGCAGGACGACTGCGATGACGCTTTTTTCAGAGACATGACTGCTCTGTGTACCCAAGGTACTGATGATGAAGGCTTCTGCCTAGAGAAACGGAAACGAAGAGAAGCTTCCAGCATGCCCATTACCATCCCTCTCAGACAACTACGGCTACTGGAGAAAAAACTCATGCCCCCGAATTCCTTGTCGGACCGTGACCCACGTCAGCTCCATCCACGTGCTGCTACCTGCACTGATTGGGCTTCGATTTATTTTAGAACAGTTCAGGTCTTCGGCTGGTGGCACTTCAACTACCGGGCCGATGCCACGTACTGCCCCCAATTTCAGGCTTGTATGCCTCAAGTTTGA
>Conohyal-Bu1_bullatus.TRINITY_DN6871_c0_g1_i1	supFam:Conohyal	tpm:10987.42
ATGACAATGACACAATGTGCTTTACGTCTGCAGCAGAATCCCCTGCAGACAATGAGAGTTGTGGTGGTAGTGACGGGGCTGGTGGTGGTGGTAGTGACCACGGCACTGTCCCTCCCGGACCCTGACGCCAAGTGTGTTTCTTCTCCCTTGTCTTCATCAGTTTATCAAGGATCCAGTGGTGATGACTGTGACGAAGACCTTCCTCCACCTGACCTGCCCTTCAAGGTGGTATGGAACCACCCGGACAACTGCGAAAATATCAATCTTCATCTCCCTCTGGATGAGTACGGCTTCATCTTCAACAAGCGTCGCGTCTTCCTGGGTGAGGAGATAATGACCCTCTATAATACTGGACCTTGGCCCTACATCAACAAAACGGGAGACTTCATTAATGGAGGATTACCTCAGTTGTTCAACCAACCTGACAACAGCGAAACATGCAAGATACTGGGTAAGCAAGGAATAGAGGACTTCGCTGGATTGGGCGTTCTGGATTTTGAATTATGGCGAGCAATCTTCAACACTAACTTCGGCATTATGCAAATATACCAGGATGAGTCCGTCAACCTGGTGAGAAAACGGCATCCCGACTACAACGAAAAGAAACTGAAAATGGTGGCTGAAGAAGAGTGGCAAGAGGCGGTCAGGAAGATTATGACCGACAAACTGACCGCTGGTCAATCACTAATGCCCAGGGGTCATTGGGGTTACTACTTATATCCGCGAACCTGGAATGATAAAAGAGACACGGCATTCCGAAACAACAAGATCGACTGGTTGTGGCGCCAGTCCACAGGGCTGTACCCCAGCATTTACATATATGACTTCAGTAAGACAGACAGCGCCATAGCCAAGTTTGTGTCCGATACCGTGGGGGAGGCGGTGAGGGTGCAGTATGAGTTCTCTCCCCCGGACACTCCCATCTTCCCGTACGTCATGTTTCAGACTATGGACGATGTCTTCCACAAGAAGCACCATATGGAGATCTCCCTAGATCTGTCCGCCAAGCTGGGAGCCGCGGGGGTGGTCTTGTGGGGCACTTCCCTAAACTACAAGGATTACTACACGCAGTGCAGCCGACTGCAGGAACACATACGGACCATGCTGGGTCCCCTCGTCAAGAACCTGACTGAGGTGATGGCAGACTGCAGCACCACTCTCTGTGGAGGTCATGGCAGGTGCGTTCACAACTCCCACGATGAAATCCTTGGTGAGACAGAGTCTCAAAGACTGTCGCTCCTCTGCACTCCTCGGGAATCCCGCTTCCGGGACTACCACTGCCGATGTTACAGTGCCTGGGCGGGACCTTGCTGCATGAACCGTCGATGCCACAAGCGGAAGTAG
>Conoporin-Bu1_bullatus.TRINITY_DN7575_c0_g2_i1	supFam:Conoporin	tpm:3648.90
ATGGGGGTTCCATTCCCAGCCCTGAAGACGATGGTGACCGTTTTCCTTCTGTTGATGGGAGACATGCCACCAGTTGTTATGAAGTCTTCCATCCCTCTCAGCAAGGTGAAGATGGTCGCTTCCAAAGTTGTCACTCCAGGGTCTTCTCTGAACCGTGTCGCTCTAAAGGACTTGGCGGACACCAGCTACAAGATTACGTGCGTCTGTCAATTGGAGAACTGGACTCGCTACCCCATGATAGTCCCCAGAGAACAGATGATCTATGGGGTCATTACCACAACTCCTATTGCCATACAACCGGGAAGCAGAGAGGCCTTTGCCGTGCGGAAGGATTCAGACACAGCTACAGGCGTGACTGGCGTTGTGTCCTGGGAATTGGATGGGGCCAGGCGACGCTTCGTCCTCATGTGGTCTGTTCCTTACGACTTTCACAGCTTCAGCTACCGGATGGGCCTGGGGATGACCAGAGTGGGGTTAGTGGCTCCAGACAAGGGCTGGTATGATCAGATGTACTATGGTACCAGCGATGGAAACCTGATGTTTACACGTAAGGACTTCGACTATAACACGGAGGCCATTATCTACAGTAACGACAAGTTTGAGGTTGAGGGCGACATGACCAACACTCAGCATGCGCAGATCAAAATCATCGTCCGACCCAGCGAGAACAACTGGAAGGACCTGGCTCGCGTGATCCGACGGAAGCTGAAAAAGAAGAAGAAACCAGCCCAGCAGCGTGACAACTGA
>M-Bu3.10_bullatus.TRINITY_DN7592_c1_g5_i2	supFam:M	tpm:22568.14
ATGATGTCTAAACTGGGAGTCTTGTTGACCATCTGTCTGCTTCTGTTTCCCCTTTTTGCTCTTCCGCAGGATGGAGATCAACCTGCAGACCGACCTGCAGAGCGTATGCAGGACGGCATTTCATCTGAGCGGAATCCCTTGTTTGAGAAGAGAGTTGGTGGAAATTGCTGCGGACCCAGACGCAAACCCAAACCCTACGGGCAGGGGAAGAGGGCCTGCGACAGATGGTGCAAATCTCACTCACGTTGTTGCGGTTGA
>M-Bu3.9_bullatus.TRINITY_DN7592_c1_g5_i2	supFam:M	tpm:5266.01
ATGATGTCTAAACTGGGAGTCTTGTTGACCATCTGTCTGCTTCTGTTTCCCCTTTTTGCTCTTCCGCAGGATGGAGATCAACCTGCAGACCGACCTGCAGAGCGTATGCAGGACGGCATTTCATCTGAGCGGAATCCCTTGTTTGAGAAGAGAGTTGGTGGAAATTGCTGCGGACCCAGACGCAAACCCAAACCCTACGGGCGGGGGAAGAGGGCCTGCGACAGATGGTGCAAATCTCACTCACGTTGTTGCGGTTGA
>M-Bu3.11_bullatus.TRINITY_DN7592_c1_g5_i8	supFam:M	tpm:24517.77
ATGATGTCTAAACTGGGAGTCTTGTTGACCATCTGTCTGCTTCTGTTTCCCCTTTTTGCTCTTCCGCAGGATGGAGATCAACCTGCAGACCGACCTGCAGAGCGTATGCAGGACGACATTTCATCTGAGCGGAATCCCTTGTTTGAGAAGAGAGTTGGTGAAAATTGCTGCCGACCCAAACCCACACCCAAAAAGAAACCCAAAAAGAACGGGAAGAGGGAGTGCGACAGATGGTGCAAATCTCACGCACGTTGTTGCGGTCGACGATAA
>M-Bu3.12_bullatus.TRINITY_DN7592_c1_g6_i1	supFam:M	tpm:3219.35
ATGATGTCTAAACTGGGAGTCTTGTTGACCATCTGTCTGCTTCTGTTTCCCCTTTTTGCTCTTTCGCAGGATGGAGATCAACCTGCAGACCGACCTGCAGAGCGTATGCAGGACGACATTTCATCTGAGCAGAATCCCTTGCTTGAGAAGAGAGTTGGTCATACTTGCTGCAGACCCAAACCCAAACCCAAAAAGAAACCCAAACAGAACGGGAAGAGGGCGTGCGGCAGATGGTGCAGAGATCACGCACGTTGTTGCGGTCGACGATAA
>BuIIIB_bullatus.TRINITY_DN7592_c1_g5_i401	supFam:M	tpm:32908.94
ATGATGTCTAAACTGGGAGTCTTGTTGACCATCTGTCTGCTTCTGTTTCCCCTTTTTGCTCTTCCGCAGGATGGAGATCAACCTGCAGACCGACCTGCAGAGCGTATGCAGGACGACATTTCATCTGAGCAGAATCCCTTGCTTGAGAAGAGAGTTGGTGAAAGGTGCTGCAAAAACGGGAAGAGGGGGTGCGGCAGATGGTGCAGAGATCACTCACGTTGTTGCGGTCGACGATAA
>M-Bu3.5_bullatus.TRINITY_DN7592_c1_g5_i4	supFam:M	tpm:50752.38
ATGATGTCTAAACTGGGAGTCTTGTTGACCATCTGTCTGCTTCTGTTTCCCCTTTTTGCTCTTCCGCAGGATGGAGATCAACCTGCAGACCGACCTGCAGAGCGTATGCAGGATGACATTTCATCTGAGCAGAATCCCTTGCTTGAGAAGAGAGTTGGTGACAGGTGCTGCAAAGGGAAGAGGGGGTGCGGCAGATGGTGCAGAGATCACTCACGTTGTTGCGGTCGACGATAA
>BuIIIA_bullatus.TRINITY_DN7592_c2_g9_i1	supFam:M	tpm:85707.41
ATGATGTCTAAACTGGGAGTCTTGTTGACCATCTGTCTGCTTCTGTTTCCCCTTTTTGCTCTTCCGCAGGATGGAGATCAACCTGCAGACCGACCTGCAGAGCGTATGCAGGACGACATTTCATCTGAGCAGAATTCCTTGCTTGAGAAGAGAGTTACTGACAGGTGCTGCAAAGGGAAGAGGGAATGCGGCAGATGGTGCAGAGATCACTCACGTTGTTGCGGTCGACGATAA
>M-Bu3.6_bullatus.TRINITY_DN7592_c2_g9_i6	supFam:M	tpm:31318.66
ATGATGTCTAAACTGGGAGTCTTGTTGACCATCTGTCTGCTTCTGTTTCCCCTTTTTGCTCTTCCGCAGGATGGAGATCAACCTGCAGACCGACCTGCAGAGCGTATGCAGGACGACCTTTCATCTGAGCAGCATCCCTTGTTTGAGAAGAGAATTGTTGACAGGTGCTGCAACAAAGGGAAGGGGAAGAGGAGGTGCGGCAGATGGTGCAGAGATCACTCACGTTGTTGCGGTCGACGATAA
>BuIIIC_bullatus.TRINITY_DN7592_c2_g9_i6	supFam:M	tpm:26077.62
ATGATGTCTAAACTGGGAGTCTTGTTGACCATCTGTCTGCTTCTGTTTCCCCTTTTTGCTCTTCCGCAGGATGGAGATCAACCTGCAGACCGACCTGCAGAGCGTATGCAGGACGACCTTTCATCTGAGCAGCATCCCTTGTTTGAGAAGAGAATTGTTGACAGGTGCTGCAACAAAGGGAACGGGAAGAGGGGGTGCAGCAGATGGTGCAGAGATCACTCACGTTGTTGCGGTCGACGATAA
>M-Bu3.7_bullatus.TRINITY_DN7592_c2_g9_i3	supFam:M	tpm:20792.65
ATGATGTCTAAACTGGGAGTGTTGTTGACCATCTGTCTGCTTCTGTTTCCCCTTTTTGCTCTTCCGCAGGATAGAGATCAACCTGCAGACCGACCTGCAGAGCGTATGCAGGACGACATTTCATCTGAGCAGAATCCCTTGCTTGAGAAGAGAGTTGGTGAACATTGCTGCAAAAAAGGGAACGGGAAGAGGGGGTGCGGCAGATGGTGCAAAGGTCACGCACGTTGTTGCGGTCGACGATAA
>M-BuIIID_bullatus.TRINITY_DN7592_c1_g5_i3	supFam:M	tpm:23163.37
ATGATGTCTAAACTGGGAGTCTTGTTGACCATCTGTCTGCTTCTGTTTCCCCTTTTTGCTCTTCCGCAGGATGGAGATCAACCTGCAGACCGACCTGCTGAGCGTATGCAGGACGACATTTCATCTGAGCGGAATCCCTTGTTTGAGAAGAGCGTTGGTTTATATTGCTGCCGACCCAAACCCAACGGGCAGATGATGTGCGACAGATGGTGCGAAAAAAACTCACGTTGTTGCGGTCGACGATAA
>M-Conomarphin-Bu1_bullatus.TRINITY_DN3352_c0_g1_i1	supFam:M	tpm:61246.45
ATGTCTAAACTGGGAGTTGTGTTGTTCATCTTTCTGGTTCTGTTTCCCATGGCAACTCTTCAGCTGGATGGAGATCAAACCGCTGATCGTCATGCAGATGAAAGGGACCAGGCCCTAGCAAAACAGCGTCAAAACTTGAAGCGTGTCCTGAAAAGGGCTGGGACATACACACCTGTACATTCAGGTTACGACCCCAACTCCTGGTGGACCAAATGA
>M-Bu3.21_bullatus.TRINITY_DN8667_c0_g1_i1	supFam:M	tpm:3530.70
ATGTTGAAAATGGGAGTGCTGCTGTTCACCTTTCTGGTCCTGTTTCCCCTGGCAACGCTCCAGCTGGATGCAGATCAACCTGTAGAACGATATGCGGATAACCAACAGGACATCAGTTCAAATGAAAGGATGGGATTCGTATTGCCTGATCGGAGGTGGTGCTGCGGTGCATGTACCTTGCCGCCGTGTTTATGCTGCCTCTAG
>MKAVA-Bu22.1_bullatus.TRINITY_DN5067_c0_g1_i1	supFam:MKAVA	tpm:43964.84
ATGAAGGCTGTGGCTGTGTTTCTGGTTGTCGCCCTTGCTGTGGCTCATGGACAGTTCTTCTGCCCGGATAGTGAAAACGATCCCCTAAACTGCGTGGAGACCATGGGGTCCACTGCCACCTGCATGAAGACCAAGAATGGCGAATCGTACTCTTATGCGTGCGGCTACTGCGGCAAGAAGAAGGAGAGCTGTTTCGGTGACAAAGAGCCAGTGACAGACTACCACTGCAAGACGCGAAACATTGTCAACCCCTGCGGCGGCGCTGCTCTCTGA
>MKIYL-Bu36.2_bullatus.TRINITY_DN6310_c0_g1_i1	supFam:MKIYL	tpm:3214.21
ATGGGCAGTATGAAAAGTTACCCGTGTCTTGCTTTTCTTCTGCTCCTGGCTTCTACCATAGTTGATTCAGGGCTCCTTGATAAAATTGAGACTGTAAGAAACTGGAGACGCGATGAAGGCCAGTGTGATGCATGCAGTTGCGCCACATTAAAAAAACCCGTATGCGTATCGCGTATCAGCTGCCTGGAAGATTCCCCTTGCCCAGTGGACTGGCGATGTAATGGCAATAACTGCCTCTGTACTCAGATCCATGGTGGATATTGTGTAACACCCTCAGAATGCAGAACTGAAGAGTGTTGA
>CRISP-Bu1_bullatus.TRINITY_DN7600_c0_g1_i2	supFam:Mr30	tpm:647.72
ATGAGCTGGCGTGTGTATGTTGAGCTGATTCTGCCGCTGCTGGTGGTGGTGGTGTCGTCTGCATCGGTTAAACGTGTCGACACTAAGGACTCGTTCCCAGAGCAAGGAGACGCAGCCTGCGACCCTAAATACAGCTCGCTGACGCCCACCCACACACGGTGTGCGGAAGCCTTCTTCGGGGCCAGCCTGCGTCCTCTGAACCAGACGATGAAGGAGGACATCGTCGGCTACCACAACGAGCTGCGAGCCAGTGTCGATCCCCCGGCCGCCAACATGATGAAGATGGTATGGGACGACAGTCTGGCCCAAACTGCGGAGAAACTGGTCATGCAGTGTTACGGCAAACATGATGACATGAGGCAGCGACAGGAACCTGACTGGCCGTTAGTGGACATCGGTCAGAACCTGGGGCTGGGTCACAAGTCTTTCAGAGTCATGATCGACCGATTCTACACGGAGAAGGACCGCTTCAACTATCAGTACGGCCAACAGTATGTCCACGGCACAGGGCACTTCCTACAGATTGTAGCCTATCAATCTACCCGGATCGGTTGTGCCGAGGCCCACTGTCCCAACCTTAAGAGCAAGGTTTTCCGTGCCTGTAACTATGCTCCTGCTCTCAACACCGCTGAGCCTCCATACAAGGCCGGCAAGTGGTGCTCCGAGTGCCCCGACCACTGTGACAGCCAAGGAAGACTGTGTGACTGCGGGGGAAAACTGTGCTACAACGGCGGGAAGATTGATCCTAAGACGTGTCAGTGTACATGTCCGGAACTGTGGATGGGAGAGAACTGTGAAAAACTGAACTGTCACAGCCCTGACCCCGACGCCTGTCGCTTGCACTCCGCCTCGGAGTGTGGCAAGAAGAACACTCTCACGGCTGACCCCAATATGTGTCCCCACCTCTGTGGCGTTTGTTCAGACATGTGCGGGGGCCTACAGTGCCAGAACGGCGGCTGGCTGGACCCAGAGAGCTGCACGTGCAAGTGCCTGGGACTGTACGCAGGGCCCACCTGTGAGCACTGCCCGCCGGAGGACACGGACTACTGCACCTATTACCTGCCCAAGCACCACTGTGGCACTAAGGTGTCTGAGAAACACTGCCCCATCTATTGTGGCACCTGTAAAACTCATTGTGCACCATGCGAAAATTTCGGCGAGCTGGATGCCATCAACTGCAAGTGCACGTGCAAAGGCCGCTTCAGTGGGGATCGCTGTGAAATATGCCCCCGGGAAGATGAAGTAGTGTGCCAGGGCCTTCCTTTAGACTTCTGCACGTCTGAAGTCAGTGGCCAGGCCTCGCTGATGAACACCCAGTGTCCCTACCGCTGCGGTGTGTGCTCCCATGCCGATGAAGACAAACCCGTGCAGCTGACCGTTCCAGAACAAGTCCGCTACCTACCGTATCGATCAAAAGTAGGAATGAAAGATAATGAGTACGAAATTTTGCTGGAAAAATAG
>MSRLF-Bu1_bullatus.TRINITY_DN7438_c0_g7_i1	supFam:MSRLF	tpm:18390.73
ATGTCACGCCTGTTCCTGGTTCTTCTGGCGATCTCTGTTCTCACTCTCTACACTGACTCAACCCAGGGCCATGAAGGTGGTACGGACATGAGCTCCAGACCTGTGGCACGTGCTGCCAGAGAGCACCCCTCCCCTGCACTCTTCCGCAAATTCCGGGCCCGAGCCAACGTCCGCAGCTGGAGACGTGGTTATGACGACGACGTCGGCGACGAAAACGACGACGACGACGACGACAGCAATCCAAGCGATCCAGACAATGAAGAACCTGAGGACTAG
>Bu8_bullatus.TRINITY_DN7366_c0_g1_i2	supFam:O1	tpm:91869.67
ATGAAACTGACGTGTGTGGTGATCGTCGCCGTGCTGCTCCTGACGGCCTGTCAGCTCATTATAGCTGAGGACTCCAGAGGTACGCAGTTGCATCGTGCCCTGAGGAAGGCCACCAAACTCTCCGTGTCGACTCGCTGCAAGAGTAAAGGATCATCATGTCATAGGACTTCGTATGACTGCTGCACGGGTTCTTGCAGAAATGGTAGATGTGGCTGA
>Bu13_bullatus.TRINITY_DN7366_c0_g1_i4	supFam:O1	tpm:104993.90
ATGAAACTGACGTGTGTGGTGATCGTCGCCGTGCTGCTCCTGACGGCCTGTCAGCTCATTACAGCTGAGGACTCCAGAGGTACGCAGTTGCATCGTGCCCTGAGGAAGACCACCAAACTCTCCTTGTCGACTCGCTGCAAGGGTCCAGGAGCATCATGTATAAGGATTGCGTATAACTGCTGCAAGTATTCTTGCAGAAATGGTAAATGTGGCTGA
>Bu12_bullatus.TRINITY_DN7366_c0_g1_i3	supFam:O1	tpm:38170.84
ATGAAACTGACGTGTGTGGTGATCGTCGCCGTGCTGCTCCTGACGGCCTGTCAGCTCATTACAGCTGATGACTCCAGAGGTACGCAGTTGCATCGTACCCTGAGGAAGGCCACCAAACTCCCCGTGTCGACTCGCTGCATTACTCCAGGAACACGATGTAAGGTTCCGAGTCAATGCTGCAGAGGTCCTTGCAAGAACGGTCGTTGTACTCCATCCCCTTCTGAATGGTAA
>O1-Bu6.1_bullatus.TRINITY_DN7366_c1_g2_i5	supFam:O1	tpm:22221.54
ATGAAACTGACGTGTGTGGCGATCGTCGCCGTGCTGCTCCTGACGGCCTGTCAGCTCATTACAGCTGAAGACTCCAGAGGTACGCATGAGCATCTTGCCCTGAAGTCGACCTCCAAAGTCTCCAAGTCGACTAGCTGCATGGAAGCCGGATCTTATTGCGGACCTGCTACTACGAATATCTGCTGCGATTTTTGCAGTCCATTCAGCGATAGATGTATGAACAATCCCAACAATTGA
>BVIA_bullatus.TRINITY_DN11383_c0_g1_i1	supFam:O1	tpm:2222.15
ATGAAACTGACGTGCATGATGATCGTTACTGTGCTGTTCTTGACCGCCTGGACATTCGTCACGGCTGATGACTCCACATATGGATTGAAGAATCTTTTGCCGAAGGCACGTCATGAAATGATGAACCCCGAAGCCCCTAAATTGAACAAGAAAGATGAATGCTCTGCTCCTGGTGCATTTTGTCTCATCAGGCCAGGACTCTGCTGCAGCGAGTTCTGCTTCTTTGCGTGTTTTTAG
>Bu5_bullatus.TRINITY_DN664_c0_g2_i1	supFam:O1	tpm:766.28
ATGAAACTGACGTGCGTGTTGATCGTCGCCGTGCTGTTCCTGACGGCCTGTCAACTCGCTACAGCTGAAAACTCTAGAGAGGAGCAGGGATATTCTGCTGTGAGGTCGAGTGACCAGATTCAGGATTCCGACTTAAAGTTGACCAAGAGTTGTACGGACGACTTTGAACCTTGTGAGGCTGGATTTGAAAACTGCTGCAGTAAATCGTGTTTTGAATTCGAAGACGTATATGTCTGCGGTGTAAGTATTGATTATTATGATGGGTTCTCGCGGTAA
>Contryphan-Bu_bullatus.TRINITY_DN5831_c0_g1_i1	supFam:O2	tpm:12680.66
ATGGGGAAACTGACAATACTGGTTCTTGTTGCTGCTGTACTGTTGTCGACCCAGGTCATGGGTCAAGGTGACAGAGACCAACCTGCAGCTCGCGATGCAGTGCCAAGAGACGATAACCCAGGTGGAACGAGTGCAAAGTTAATGAATCTTCTACATCGGTCTAAATGTCCGTGGAGTCCTTGGTGTGGCTGA
>O2-Contryphan-Bu2_bullatus.TRINITY_DN5925_c0_g1_i1	supFam:O2	tpm:5072.27
ATGGGGAAACTGACAATACTGGTTCTTGTTGCTGCTGTACTGTTGTCGACCCAGGTCATGGGTCAAGGTGACAGAGACCAACCTGCAGCTCGCGATGCAGTGCCAAGAGACGATAACCCAGGTGGAGCGAGTGCAAAGTTAATGAAAGTTCTACATCGGTCTAAATGTCCGTGGAGTCCTTGGTGTGGCTGA
>T-Bu1_bullatus.TRINITY_DN7574_c2_g3_i7	supFam:T	tpm:19999.39
ATGCTGTGTCTTCCGGTCTTCATCATCCTTCTTCTGTTGGCTTCACCTGCAGCTCCAAACCCTTTGGAAACGAGAATCCAAAGCGATTTGATTCGCGCAGCCCTTGAAGATGCCGGTACGAAACCCGATGAACGGTTTCTTAGCGGCCTCGCCAAAATCTTTGCCAAAGTCGCCCCTGCTATTCTTGGTGGTGTCGTCCCTGCTGTTTTGGATTTAGTGAATGGTGGAGAGGAATAA
>T-Bu5.2_bullatus.TRINITY_DN7574_c2_g3_i3	supFam:T	tpm:13034.20
ATGCTGTGTCTTCCGGTCTTCATCATCCTTCTTCTGTTGGCTTCACCTGCAGCTCCAAACCCTTTGGAAACGAGAATCCAAAGCGATTTGACTCGAGCAGCCCCTGAAGATGCCGATATAAAAACCGATGAACGGTTTATTACGGGCTTAATCAGCTTAGGCGCAACTCTTTGCTGCACTATTACAGACGCTTGCTGCTGA
>T-Bu3_bullatus.TRINITY_DN7565_c5_g8_i7	supFam:T	tpm:1862.03
ATGCTGTGTCTTCCGGTCTTCATCATCCTCCTTCTGTTGGCTTCGCCTGCAGCTTCAAACCCTTTGGAAAGGAGAATCGAAAGCGATTTGATTCGCGCAGCTGTTGAAGATGCCGGTACGAAACCCCAAGAACGGATTATTGGCGCCATCGTTGGCGGAATCGTCCCTGCTGTTGTTAGTGCAATCAGCAAACTTTTCTGA
>T-Bu5.1_bullatus.TRINITY_DN7565_c5_g8_i6	supFam:T	tpm:13121.23
ATGCTGTGTCTTCCGGTCTTCATCATCCTTCTTCTGTTGGCTTCACCTGCAGCTCCAAACCCTTTGGAAACGAGAATCCAAAGCGATTTGGTTCGCGCAGCCCTTGAAGATGCCGATATGAAACACGAAAAACGCATACTGGGCGGCTTAATCGGCAACCTCGGCAATATTGGCGACATAGTCAGCACTATTTGCTGCTCTGTTGATCTGATATGCTGTGTTGAGGAATAG
>T-Bu14.3_bullatus.TRINITY_DN7574_c2_g5_i2	supFam:T	tpm:3530.70
ATGCTGTGTCTTCCAGTCTTCATCATCCTTCTTCTGTTGGCTTCACCTGCAGCTCCAAACCCTTTGGAAACGAGAATCCAAATGGATTTGATGTGCGCAGCCCTTCGAGATGCCGATATGAAACTCGATGAACGTTTTCTTCAGAACTTATTCAAATACGAATGCAGATGTGGTTTCTGTGCACAGCCTTGGTATGGTCAATAG
